# Supplementary material for: An Advanced Human Bone Tissue Culture Model for the Assessment of Implant Osteointegration In Vitro
Source: Int J Mol Sci. 2024 May 13;25(10):5322. doi: 10.3390/ijms25105322 (PMC11120747; doi:10.3390/ijms25105322)
Supplement: Supplementary file 1 [file ijms-25-05322-s001.zip]

Archive with 2 entries (2 files):
- Supplementary materials/ctrpos__rec-converted.mp4
- Supplementary materials/Ti__rec-converted.mp4
